# Supplementary material for: High-Throughput Microscopy Analysis of Mitochondrial Membrane Potential in 2D and 3D Models
Source: Cells. 2023 Apr 5;12(7):1089. doi: 10.3390/cells12071089 (PMC10093082; doi:10.3390/cells12071089)
Supplement: Supplementary file 1 [file cells-12-01089-s001.zip]

Archive with 5 entries (5 files):
- cells-2295913-supplementary.pdf
- Supplementary Dataset S1.txt
- Supplementary Dataset S2.txt
- Supplementary Dataset S3.txt
- Supplementary Dataset S4.txt
